# Supplementary material for: Thioredoxin h2 inhibits the MPKK5-MPK3 cascade to regulate the CBF–COR signaling pathway in Citrullus lanatus suffering chilling stress
Source: Hortic Res. 2022 Nov 21;10(2):uhac256. doi: 10.1093/hr/uhac256 (PMC9907054; doi:10.1093/hr/uhac256)
Supplement: Web_Material_uhac256 [file web_material_uhac256.zip]

Archive with 2 entries (2 files):
- Supplementary material- 20221031.docx
- ~$pplementary material- 20221031.docx
